# Supplementary material for: A molecular assessment of ectomycorrhizal fungal communities associated with North African Alnus glutinosa forests
Source: MycoKeys. 2026 Jan 23;127:169–89. doi: 10.3897/mycokeys.127.174964 (PMC12859642; doi:10.3897/mycokeys.127.174964)
Supplement: Supplementary material 2 — Sampling metadata, edaphic variables, and ectomycorrhizal fungi (EcMF) operational taxonomic units (OTUs) taxonomy for North African Alnus glutinosa forests [file mycokeys-127-169-s002.xlsx]

## Sheet: Feuil1
Site	Tree ID	Collection date	Latitude	Longitude	Host	Electrical conductivity	pH	Total lime	Organic matter	Practical salinity	OTU_001	OTU_002	OTU_003	OTU_004	OTU_005	OTU_006	OTU_007	OTU_008	OTU_009	OTU_010	OTU_011	OTU_012	OTU_013	OTU_014	OTU_015	OTU_016	OTU_017	OTU_018	OTU_019	OTU_020	OTU_021	OTU_022	OTU_023	OTU_024	OTU_025	OTU_026	OTU_027	OTU_028	OTU_029	OTU_030	OTU_031	OTU_032	OTU_033	OTU_034	OTU_035	OTU_036	OTU_037	OTU_038	OTU_039
											k__Fungi	k__Fungi	k__Fungi	k__Fungi	k__Fungi	k__Fungi	k__Fungi	k__Fungi	k__Fungi	k__Fungi	k__Fungi	k__Fungi	k__Fungi	k__Fungi	k__Fungi	k__Fungi	k__Fungi	k__Fungi	k__Fungi	k__Fungi	k__Fungi	k__Fungi	k__Fungi	k__Fungi	k__Fungi	k__Fungi	k__Fungi	k__Fungi	k__Fungi	k__Fungi	k__Fungi	k__Fungi	k__Fungi	k__Fungi	k__Fungi	k__Fungi	k__Fungi	k__Fungi	k__Fungi
											p__Basidiomycota	p__Basidiomycota	p__Basidiomycota	p__Basidiomycota	p__Basidiomycota	p__Basidiomycota	p__Basidiomycota	p__Basidiomycota	p__Basidiomycota	p__Basidiomycota	p__Basidiomycota	p__Basidiomycota	p__Basidiomycota	p__Basidiomycota	p__Basidiomycota	p__Basidiomycota	p__Basidiomycota	p__Basidiomycota	p__Basidiomycota	p__Basidiomycota	p__Basidiomycota	p__Basidiomycota	p__Basidiomycota	p__Basidiomycota	p__Basidiomycota	p__Basidiomycota	p__Basidiomycota	p__Basidiomycota	p__Basidiomycota	p__Basidiomycota	p__Basidiomycota	p__Basidiomycota	p__Basidiomycota	p__Basidiomycota	p__Basidiomycota	p__Basidiomycota	p__Basidiomycota	p__Basidiomycota	p__Basidiomycota
											c__Agaricomycetes	c__Agaricomycetes	c__Agaricomycetes	c__Agaricomycetes	c__Agaricomycetes	c__Agaricomycetes	c__Agaricomycetes	c__Agaricomycetes	c__Agaricomycetes	c__Agaricomycetes	c__Agaricomycetes	c__Agaricomycetes	c__Agaricomycetes	c__Agaricomycetes	c__Agaricomycetes	c__Agaricomycetes	c__Agaricomycetes	c__Agaricomycetes	c__Agaricomycetes	c__Agaricomycetes	c__Agaricomycetes	c__Agaricomycetes	c__Agaricomycetes	c__Agaricomycetes	c__Agaricomycetes	c__Agaricomycetes	c__Agaricomycetes	c__Agaricomycetes	c__Agaricomycetes	c__Agaricomycetes	c__Agaricomycetes	c__Agaricomycetes	c__Agaricomycetes	c__Agaricomycetes	c__Agaricomycetes	c__Agaricomycetes	c__Agaricomycetes	c__Agaricomycetes	c__Agaricomycetes
											o__Agaricales	o__Agaricales	o__Agaricales	o__Agaricales	o__Agaricales	o__Agaricales	o__Agaricales	o__Boletales	o__Boletales	o__Atheliales	o__Atheliales	o__Atheliales	o__Atheliales	o__Atheliales	o__Atheliales	o__Atheliales	o__Atheliales	o__Atheliales	o__Atheliales	o__Atheliales	o__Atheliales	o__Atheliales	o__Atheliales	o__Atheliales	o__Atheliales	o__Atheliales	o__Atheliales	o__Atheliales	o__Atheliales	o__Atheliales	o__Atheliales	o__Atheliales	o__Atheliales	o__Atheliales	o__Atheliales	o__Atheliales	o__Atheliales	o__Atheliales	o__Atheliales
											f__Hymenogastraceae	f__Hymenogastraceae	f__Hymenogastraceae	f__Hymenogastraceae	f__Hymenogastraceae	f__Hymenogastraceae	f__Hymenogastraceae	f__Melanogastraceae	f__Melanogastraceae	f__Tylosporaceae	f__Tylosporaceae	f__Tylosporaceae	f__Tylosporaceae	f__Tylosporaceae	f__Tylosporaceae	f__Tylosporaceae	f__Tylosporaceae	f__Tylosporaceae	f__Tylosporaceae	f__Tylosporaceae	f__Tylosporaceae	f__Tylosporaceae	f__Tylosporaceae	f__Tylosporaceae	f__Tylosporaceae	f__Tylosporaceae	f__Tylosporaceae	f__Tylosporaceae	f__Tylosporaceae	f__Tylosporaceae	f__Tylosporaceae	f__Tylosporaceae	f__Tylosporaceae	f__Tylosporaceae	f__Tylosporaceae	f__Tylosporaceae	f__Tylosporaceae	f__Tylosporaceae	f__Tylosporaceae
											g__Alnicola	g__Alnicola	g__Alnicola	g__Alnicola	g__Alnicola	g__Alnicola	g__Alnicola	g__Alpova	g__Alpova	g__Amphinema	g__Amphinema	g__Amphinema	g__Amphinema	g__Amphinema	g__Amphinema	g__Amphinema	g__Amphinema	g__Amphinema	g__Amphinema	g__Amphinema	g__Amphinema	g__Amphinema	g__Amphinema	g__Amphinema	g__Amphinema	g__Amphinema	g__Amphinema	g__Amphinema	g__Amphinema	g__Amphinema	g__Amphinema	g__Amphinema	g__Amphinema	g__Amphinema	g__Amphinema	g__Amphinema	g__Amphinema	g__Amphinema	g__Amphinema
											s__Alnicola_sp #1	s__Alnicola_sp #2	s__Alnicola_sp #3	s__Alnicola_sp #4	s__Alnicola_sp #5	s__Alnicola_sp #6	s__Alnicola_sp #7	s__Alpova_pseudostipitatus #1	s__Alpova_pseudostipitatus #2	s__Amphinema_sp #1	s__Amphinema_sp #2	s__Amphinema_sp #3	s__Amphinema_sp #4	s__Amphinema_sp #5	s__Amphinema_sp #6	s__Amphinema_sp #7	s__Amphinema_sp #8	s__Amphinema_sp #9	s__Amphinema_sp #10	s__Amphinema_sp #11	s__Amphinema_sp #12	s__Amphinema_sp #13	s__Amphinema_sp #14	s__Amphinema_sp #15	s__Amphinema_sp #16	s__Amphinema_sp #17	s__Amphinema_sp #18	s__Amphinema_sp #19	s__Amphinema_sp #20	s__Amphinema_sp #21	s__Amphinema_sp #22	s__Amphinema_sp #23	s__Amphinema_sp #24	s__Amphinema_sp #25	s__Amphinema_sp #26	s__Amphinema_sp #27	s__Amphinema_sp #28	s__Amphinema_sp #29	s__Amphinema_sp #30
El Mellah	M1Wi	2018-12-17	36.8765418	8.3427365	A. glutinosa (L.) Gaerten	0.208	5.21	4.45	26.16	0.089	1	0	0	0	0	0	0	3	0	0	0	0	0	0	0	0	0	0	0	1	0	0	0	0	0	0	0	0	0	0	0	0	0	0	0	0	0	0	0
El Mellah	M1Sp	2019-03-05	36.8765418	8.3427365	A. glutinosa (L.) Gaerten	0.73	6.67	2.05	25.66	0.321	0	0	0	0	0	0	0	0	0	0	0	0	0	0	0	0	0	0	0	0	0	0	0	0	2	2	0	0	2	0	0	0	0	0	0	0	0	0	0
El Mellah	M1Su	2019-06-12	36.8765418	8.3427365	A. glutinosa (L.) Gaerten	0.201	5.53	2.83	23.22	0.086	4	0	0	0	0	0	0	5	0	3	0	0	0	0	0	0	0	0	0	0	0	3	0	0	0	6	1	0	0	0	0	0	0	0	0	0	0	0	0
El Mellah	M1Au	2019-09-22	36.8765418	8.3427365	A. glutinosa (L.) Gaerten	0.623	4.73	2.76	24.34	0.272	6	0	0	0	0	0	0	10	0	98	3	0	0	0	0	0	0	0	0	1	0	2	0	1	0	0	0	0	0	0	0	0	0	0	0	28	0	0	0
El Mellah	M2Wi	2018-12-17	36.8765418	8.3427365	A. glutinosa (L.) Gaerten	0.208	5.21	4.45	26.16	0.089	1	0	0	0	0	0	0	16	0	0	0	0	0	0	0	0	0	0	0	4	0	0	0	0	0	0	0	0	0	0	0	0	0	0	0	0	0	0	0
El Mellah	M2Sp	2019-03-05	36.8765418	8.3427365	A. glutinosa (L.) Gaerten	0.73	6.67	2.05	25.66	0.321	3	0	0	0	0	0	0	5	0	5	0	0	0	0	0	0	0	0	1	0	0	0	0	0	2	0	0	0	0	0	0	0	0	0	0	0	0	0	0
El Mellah	M2Su	2019-06-12	36.8765418	8.3427365	A. glutinosa (L.) Gaerten	0.201	5.53	2.83	23.22	0.086	0	0	0	0	0	0	0	8	1	69	0	0	0	0	0	0	0	0	2	0	0	0	0	4	0	0	0	0	2	0	0	0	0	0	0	0	0	0	0
El Mellah	M2Au	2019-09-22	36.8765418	8.3427365	A. glutinosa (L.) Gaerten	0.623	4.73	2.76	24.34	0.272	72	25	0	0	0	0	0	0	0	84	0	0	0	0	0	0	0	0	0	0	0	0	0	0	0	0	0	0	0	2	0	0	0	0	0	0	0	0	0
El Mellah	M3Wi	2018-12-17	36.8765418	8.3427365	A. glutinosa (L.) Gaerten	0.208	5.21	4.45	26.16	0.089	14	0	0	0	0	0	0	5	0	1	0	0	0	0	0	1	0	0	0	0	0	0	0	0	0	0	0	0	0	0	0	0	0	0	0	0	0	0	0
El Mellah	M3Sp	2019-03-05	36.8765418	8.3427365	A. glutinosa (L.) Gaerten	0.73	6.67	2.05	25.66	0.321	40	2	0	0	0	0	0	25	2	0	0	0	0	0	0	0	0	0	0	0	0	0	0	0	0	0	0	0	0	0	0	0	0	0	0	0	0	0	0
El Mellah	M3Su	2019-06-12	36.8765418	8.3427365	A. glutinosa (L.) Gaerten	0.201	5.53	2.83	23.22	0.086	0	0	0	0	0	0	0	3	0	0	0	0	0	0	0	0	0	0	0	0	0	0	0	0	0	2	0	0	0	0	0	0	0	0	0	0	0	0	0
El Mellah	M3Au	2019-09-22	36.8765418	8.3427365	A. glutinosa (L.) Gaerten	0.623	4.73	2.76	24.34	0.272	0	0	0	0	0	0	0	0	0	0	0	0	0	0	0	0	0	0	0	0	0	0	0	0	0	0	0	0	0	0	0	0	0	0	0	0	0	0	0
El Mellah	M4Wi	2018-12-17	36.8765418	8.3427365	A. glutinosa (L.) Gaerten	0.208	5.21	4.45	26.16	0.089	0	0	0	0	0	0	0	3	0	3	0	0	0	0	0	0	0	0	0	0	0	0	0	0	0	0	0	0	0	0	0	0	0	0	0	0	0	0	0
El Mellah	M4Sp	2019-03-05	36.8765418	8.3427365	A. glutinosa (L.) Gaerten	0.73	6.67	2.05	25.66	0.321	99	3	0	0	24	0	0	17	1	7	0	0	0	0	0	0	0	0	0	0	0	0	0	0	0	0	0	0	1	0	0	0	0	0	0	0	0	0	0
El Mellah	M4Su	2019-06-12	36.8765418	8.3427365	A. glutinosa (L.) Gaerten	0.201	5.53	2.83	23.22	0.086	111	7	1	0	0	0	0	7	0	0	0	0	0	0	0	0	0	0	0	0	0	1	0	0	0	0	0	0	0	1	0	0	0	0	0	0	0	0	0
El Mellah	M4Au	2019-09-22	36.8765418	8.3427365	A. glutinosa (L.) Gaerten	0.623	4.73	2.76	24.34	0.272	57	0	0	0	0	0	0	1	0	5	0	0	0	0	0	0	0	0	1	0	0	0	0	0	0	0	0	0	0	0	0	0	0	0	0	0	0	0	0
El Mellah	M5Wi	2018-12-17	36.8765418	8.3427365	A. glutinosa (L.) Gaerten	0.208	5.21	4.45	26.16	0.089	4	1	0	0	0	0	0	43	1	17	0	0	0	0	0	22	4	0	1	3	0	0	0	0	0	0	0	0	0	0	0	0	0	0	0	0	0	0	0
El Mellah	M5Sp	2019-03-05	36.8765418	8.3427365	A. glutinosa (L.) Gaerten	0.73	6.67	2.05	25.66	0.321	24	0	0	0	0	0	0	3	0	0	0	0	0	0	0	0	0	0	0	0	0	0	0	0	0	0	0	0	1	0	0	0	0	0	0	0	0	0	0
El Mellah	M5Su	2019-06-12	36.8765418	8.3427365	A. glutinosa (L.) Gaerten	0.201	5.53	2.83	23.22	0.086	11	6	1	1	0	0	0	0	0	0	0	0	0	0	0	0	0	0	0	0	0	0	0	0	0	0	0	2	0	0	0	0	0	0	0	0	0	0	0
El Mellah	M5Au	2019-09-22	36.8765418	8.3427365	A. glutinosa (L.) Gaerten	0.623	4.73	2.76	24.34	0.272	29	6	0	0	0	0	1	5	0	39	0	0	2	0	0	0	0	0	0	0	0	0	0	0	0	0	0	0	0	0	0	0	0	0	0	0	0	0	0
Righia	R1Wi	2018-12-17	36.8259843	8.2165772	A. glutinosa (L.) Gaerten	0.325	4.58	2.34	82.76	0.140	166	0	0	0	0	0	0	276	224	0	0	0	0	0	0	0	1	1	0	0	0	0	5	0	0	0	0	0	0	0	0	2	0	0	0	0	0	0	0
Righia	R1Sp	2019-03-05	36.8259843	8.2165772	A. glutinosa (L.) Gaerten	0.52	4.50	3.57	81.11	0.226	13	1	0	0	0	0	0	28	15	0	0	0	0	0	0	0	0	0	0	0	20	0	0	0	0	0	0	0	0	0	0	2	0	0	0	0	11	0	0
Righia	R1Su	2019-06-12	36.8259843	8.2165772	A. glutinosa (L.) Gaerten	0.517	4.77	1.72	79.85	0.225	0	0	0	0	0	0	0	10	1	0	0	0	0	0	0	0	0	0	0	0	1	0	0	0	0	0	0	0	0	0	0	0	0	0	0	0	0	0	0
Righia	R2Wi	2018-12-17	36.8259843	8.2165772	A. glutinosa (L.) Gaerten	0.325	4.58	2.34	82.76	0.140	203	48	1	2	0	0	0	297	4	0	0	0	0	0	0	0	11	2	0	0	0	0	0	0	1	0	0	0	0	0	0	0	0	0	0	0	0	0	0
Righia	R2Sp	2019-03-05	36.8259843	8.2165772	A. glutinosa (L.) Gaerten	0.52	4.50	3.57	81.11	0.226	1	0	0	0	0	0	0	74	5	0	0	0	0	0	0	0	0	0	0	0	0	0	0	0	0	0	0	0	0	0	0	0	0	0	0	0	0	0	0
Righia	R2Su	2019-06-12	36.8259843	8.2165772	A. glutinosa (L.) Gaerten	0.708	4.62	1.75	81.08	0.311	443	0	0	1	0	0	0	8	0	67	0	0	0	0	0	0	1	0	0	0	0	0	0	0	0	0	0	0	0	0	0	0	0	0	0	0	0	0	4
Righia	R2Au	2019-09-22	36.8259843	8.2165772	A. glutinosa (L.) Gaerten	0.517	4.77	1.72	79.85	0.225	0	0	0	0	0	0	0	0	0	46	0	0	0	0	0	0	0	0	0	0	0	0	0	0	0	0	0	0	0	0	0	0	0	0	0	0	0	0	0
Righia	R3Wi	2018-12-17	36.8259843	8.2165772	A. glutinosa (L.) Gaerten	0.325	4.58	2.34	82.76	0.140	8	0	0	0	0	0	0	0	0	0	0	0	0	0	0	0	0	0	0	0	0	0	0	0	0	0	0	0	0	0	0	0	0	0	1	0	0	0	0
Righia	R3Sp	2019-03-05	36.8259843	8.2165772	A. glutinosa (L.) Gaerten	0.52	4.50	3.57	81.11	0.226	0	0	0	0	0	0	0	35	0	42	0	0	0	1	0	0	0	0	0	0	0	0	0	6	0	0	12	11	0	0	2	0	2	1	0	0	0	0	0
Righia	R3Su	2019-06-12	36.8259843	8.2165772	A. glutinosa (L.) Gaerten	0.708	4.62	1.75	81.08	0.311	0	0	0	0	0	0	0	9	0	479	0	4	0	0	0	0	0	0	0	0	0	0	0	0	0	0	0	0	0	0	4	0	0	2	0	0	0	0	0
Righia	R3Au	2019-09-22	36.8259843	8.2165772	A. glutinosa (L.) Gaerten	0.517	4.77	1.72	79.85	0.225	0	0	0	0	0	0	0	3	0	3	0	0	0	0	0	0	0	0	0	0	0	0	0	0	0	0	0	0	0	0	0	0	0	0	0	0	0	0	0
Righia	R4Wi	2018-12-17	36.8259843	8.2165772	A. glutinosa (L.) Gaerten	0.325	4.58	2.34	82.76	0.140	2	0	0	0	0	0	0	433	9	0	0	0	0	0	0	1	0	0	0	0	0	0	0	0	0	0	0	0	0	0	0	0	0	0	0	0	0	0	0
Righia	R4Sp	2019-03-05	36.8259843	8.2165772	A. glutinosa (L.) Gaerten	0.52	4.50	3.57	81.11	0.226	26	0	0	0	0	0	0	27	1	4	0	0	0	0	0	0	0	0	0	0	0	0	0	0	0	0	0	0	0	0	0	0	0	0	0	0	0	4	0
Righia	R4Su	2019-06-12	36.8259843	8.2165772	A. glutinosa (L.) Gaerten	0.708	4.62	1.75	81.08	0.311	3	0	0	0	0	0	0	6	0	7	0	0	0	0	0	0	0	0	0	0	0	0	0	0	1	0	0	0	0	0	0	0	0	0	0	0	0	0	0
Righia	R4Au	2019-09-22	36.8259843	8.2165772	A. glutinosa (L.) Gaerten	0.517	4.77	1.72	79.85	0.225	0	0	0	0	0	0	0	5	0	18	0	0	0	0	0	0	0	0	0	0	0	0	0	0	0	0	0	0	0	0	0	0	0	0	0	0	0	0	0
Righia	R5Wi	2018-12-17	36.8259843	8.2165772	A. glutinosa (L.) Gaerten	0.325	4.58	2.34	82.76	0.140	22	20	0	0	0	0	0	3	1	0	0	0	0	0	0	0	0	0	0	0	0	0	0	0	0	0	0	0	0	0	0	0	0	0	0	0	0	0	0
Righia	R5Sp	2019-03-05	36.8259843	8.2165772	A. glutinosa (L.) Gaerten	0.52	4.50	3.57	81.11	0.226	1	1	0	0	0	0	0	0	0	0	0	0	0	0	0	0	0	0	0	0	0	0	0	0	0	0	0	0	0	0	0	0	0	0	0	0	0	0	0
Righia	R5Su	2019-06-12	36.8259843	8.2165772	A. glutinosa (L.) Gaerten	0.708	4.62	1.75	81.08	0.311	33	0	0	0	0	0	0	43	0	16	0	0	0	0	0	0	2	0	0	0	0	0	0	0	0	0	0	0	0	0	0	0	0	0	0	0	0	0	0
Righia	R5Au	2019-09-22	36.8259843	8.2165772	A. glutinosa (L.) Gaerten	0.517	4.77	1.72	79.85	0.225	28	11	0	0	0	0	0	5	0	1	0	0	0	0	0	0	0	0	0	0	0	0	0	0	0	0	0	0	0	0	0	0	0	0	0	0	0	0	0
Verges	V1Wi	2018-12-17	36.9036161	8.2824767	A. glutinosa (L.) Gaerten	0.24	5.22	4.31	26.47	0.102	386	0	1	0	0	0	0	89	1	0	0	0	0	0	0	0	1	0	3	5	0	0	2	0	0	0	0	0	0	0	0	0	0	0	0	0	0	0	0
Verges	V1Sp	2019-03-05	36.9036161	8.2824767	A. glutinosa (L.) Gaerten	0.728	6.71	2.04	24.84	0.320	527	103	2	1	0	0	0	264	4	0	0	0	0	0	32	0	1	2	1	1	0	0	4	0	0	0	0	0	0	0	0	0	0	0	0	0	0	0	0
Verges	V1Su	2019-06-12	36.9036161	8.2824767	A. glutinosa (L.) Gaerten	0.207	5.49	2.92	22.15	0.088	5	2	0	0	0	0	0	56	1	32	0	0	0	1	0	0	0	0	0	0	0	0	0	0	0	0	0	0	0	0	0	0	0	0	0	0	0	0	0
Verges	V1Au	2019-09-22	36.9036161	8.2824767	A. glutinosa (L.) Gaerten	0.650	4.81	2.85	23.38	0.284	257	12	0	0	0	0	0	10	0	0	0	0	0	0	0	0	0	6	0	0	0	0	0	0	0	0	0	0	0	0	0	0	0	0	0	0	0	0	0
Verges	V2Wi	2018-12-17	36.9036161	8.2824767	A. glutinosa (L.) Gaerten	0.24	5.22	4.31	26.47	0.102	23	1	0	0	0	0	0	177	1	0	0	0	0	0	0	0	0	0	1	2	0	0	0	0	0	0	0	0	0	0	0	0	0	0	0	0	0	0	0
Verges	V2Sp	2019-03-05	36.9036161	8.2824767	A. glutinosa (L.) Gaerten	0.728	6.71	2.04	24.84	0.320	143	1	0	0	0	0	0	127	5	0	0	0	0	0	0	1	3	5	4	1	0	0	4	0	0	0	0	0	0	0	0	0	2	0	0	0	0	0	0
Verges	V2Su	2019-06-12	36.9036161	8.2824767	A. glutinosa (L.) Gaerten	0.207	5.49	2.92	22.15	0.088	761	0	9	2	0	2	0	27	1	0	0	0	0	0	0	0	0	0	0	0	0	0	0	7	0	4	0	0	1	3	0	0	0	0	0	0	0	0	0
Verges	V2Au	2019-09-22	36.9036161	8.2824767	A. glutinosa (L.) Gaerten	0.650	4.81	2.85	23.38	0.284	37	26	0	0	0	0	0	59	0	1	0	0	0	0	0	5	0	0	0	0	0	4	0	0	0	0	0	0	0	0	0	0	0	0	0	0	0	0	0
Verges	V3Wi	2018-12-17	36.9036161	8.2824767	A. glutinosa (L.) Gaerten	0.24	5.22	4.31	26.47	0.102	7	2	0	0	0	0	0	596	17	0	0	0	0	0	0	0	0	0	0	0	0	0	0	0	8	0	0	0	0	0	0	0	0	0	0	0	0	0	0
Verges	V3Sp	2019-03-05	36.9036161	8.2824767	A. glutinosa (L.) Gaerten	0.728	6.71	2.04	24.84	0.320	268	67	0	2	0	0	0	169	5	0	0	0	2	0	0	0	1	2	0	0	0	0	2	0	0	0	0	0	0	0	0	0	0	0	2	0	0	0	0
Verges	V3Su	2019-06-12	36.9036161	8.2824767	A. glutinosa (L.) Gaerten	0.207	5.49	2.92	22.15	0.088	0	0	0	0	0	0	0	2	0	0	0	0	0	0	0	0	0	0	0	0	0	0	0	0	0	0	0	0	0	0	0	0	0	0	0	0	0	0	0
Verges	V3Au	2019-09-22	36.9036161	8.2824767	A. glutinosa (L.) Gaerten	0.650	4.81	2.85	23.38	0.284	38	4	1	0	0	0	0	36	0	0	0	0	0	0	0	0	0	0	0	0	0	3	0	0	0	0	0	0	0	1	0	0	0	0	0	0	0	0	0
Verges	V4Wi	2018-12-17	36.9036161	8.2824767	A. glutinosa (L.) Gaerten	0.24	5.22	4.31	26.47	0.102	76	0	0	0	0	0	0	257	2	0	0	0	0	0	0	0	9	9	9	3	0	1	0	0	0	0	0	0	0	0	0	0	0	0	0	0	0	0	0
Verges	V4Sp	2019-03-05	36.9036161	8.2824767	A. glutinosa (L.) Gaerten	0.728	6.71	2.04	24.84	0.320	70	0	0	0	0	0	0	7	1	37	0	0	0	0	0	0	1	0	0	0	0	0	0	0	0	0	0	0	0	0	0	0	0	0	0	0	0	0	0
Verges	V4Su	2019-06-12	36.9036161	8.2824767	A. glutinosa (L.) Gaerten	0.207	5.49	2.92	22.15	0.088	582	6	1	1	0	0	0	128	24	17	0	0	0	0	10	0	0	0	0	0	0	2	1	0	0	0	0	0	0	0	0	0	0	0	0	0	0	0	0
Verges	V4Au	2019-09-22	36.9036161	8.2824767	A. glutinosa (L.) Gaerten	0.650	4.81	2.85	23.38	0.284	22	0	0	0	0	0	0	31	0	0	0	0	0	0	0	0	0	0	0	0	0	0	0	0	0	0	0	0	0	0	0	0	0	0	0	0	0	0	0
Verges	V5Wi	2018-12-17	36.9036161	8.2824767	A. glutinosa (L.) Gaerten	0.24	5.22	4.31	26.47	0.102	113	0	2	0	0	0	0	645	24	0	0	0	0	0	0	0	2	5	2	2	0	1	0	0	0	0	0	0	0	0	0	0	0	0	0	0	0	0	0
Verges	V5Sp	2019-03-05	36.9036161	8.2824767	A. glutinosa (L.) Gaerten	0.728	6.71	2.04	24.84	0.320	43	0	0	0	0	0	0	228	9	0	0	0	0	0	0	0	0	0	3	4	0	1	0	0	0	0	0	0	0	0	0	0	0	0	0	0	0	0	0
Verges	V5Su	2019-06-12	36.9036161	8.2824767	A. glutinosa (L.) Gaerten	0.207	5.49	2.92	22.15	0.088	113	0	0	0	0	0	0	212	3	4	0	0	0	0	0	10	0	0	0	0	0	0	0	0	0	0	0	0	0	0	0	0	0	0	0	0	0	0	0
Verges	V5Au	2019-09-22	36.9036161	8.2824767	A. glutinosa (L.) Gaerten	0.650	4.81	2.85	23.38	0.284	1	0	0	0	0	0	0	72	1	43	3	0	0	0	0	0	0	0	3	0	0	1	0	0	0	0	0	0	0	0	0	0	0	0	0	0	0	0	0
[truncated: 62 more columns]
